# Supplementary material for: Overexpression of c-Jun contributes to sorafenib resistance in human hepatoma cell lines
Source: PLoS One. 2017 Mar 21;12(3):e0174153. doi: 10.1371/journal.pone.0174153 (PMC5360329; doi:10.1371/journal.pone.0174153)
Supplement: S1 File — Table A. List of analyzed genes. Table B. Gene expression profiles in 6 human hepatoma cells treated with sorafenib. Table C. Gene expression profiles in 6 human hepatoma cells treated without sorafenib. Table D. List of housekeeping genes. Table E. Overview of the PCR Array Performance and quality control. Table F. Results of PCR arrays. Table G. Calculation. (XLS) [file pone.0174153.s002.xls]

## Sheet: Instructions
Instructions for Analyzing PCR Array Results with this Template:
Generally, only change data in yellow cells. Gray and white cells contain formulas for calculation or results. Please do not change them.
1. Type the catalog number of PCR array in cell C1. Select the version of the PCR Array that you used in Cell E1. Click on cell F1 to have your web browser open the web page of your PCR Array. Click on the 'Gene Table' link in the 'Functional Gene Grouping' tab, enter your Log-In information, and scroll to the section labelled 'Gene Table'. Highlight and copy the Gene Table, from the term 'A01' t…
	A	B	C	D	E		F
1	PCR Array Catalog:		PAHS-011		Old Version		Open Gene Table in Web Browser
2	Position	UniGene	RefSeq	Symbol	Description		Gene Name
3	A01	Hs.525622	NM_005163	AKT1	V-akt murine thymoma viral oncogene homolog 1		PKB/PRKBA
4	A02	Hs.369675	NM_001146	ANGPT1	Angiopoietin 1		AGP1/AGPT
5	A03	Hs.553484	NM_001147	ANGPT2	Angiopoietin 2		AGPT2/ANG2
6	…
…	…
98	H12	Hs.520640	NM_001101	ACTB	Actin, beta		b-Actin
2. Copy the Ct values of your test sample from your real-time PCR results; use the Paste Special function and select "Values" to paste the Ct values to the yellow part of the "Test Sample Data" worksheet. This template accommodates a maximum number of 10 replicates.
	A	B	C	D	E	F	G	H	I	J	K	L
1	Gene	Well	Control Sample
2			exp 1	exp 2	exp 3	exp 4	exp 5	exp 6	exp 7	exp 8	exp 9	exp 10
3	AKT1	A01	25.4
4	ANGPT1	A02	34.6
…..	…	…
98	ACTB	H12	36.4
The template automatically displays the Ct value distribution on the right-hand side of this worksheet.
3. Likewise, Copy and use the Paste Special function to paste the "Values" of Ct for control sample from your real-time PCR results to the yellow part of the "Control Sample Data" worksheet. This template also accommodates a maximum number of 10 replicates.
The template also automatically displays the Ct value distribution on the right-hand side of this worksheet.
4. Type the Symbol of the housekeeping genes that you wish to use for normalization into the yellow cells of column A of the "Choose Housekeeping Genes" worksheet. This template accommodates a maximum number of 20 control genes.
	A		…	C	D	E	F	…	Q	R	S	T
1	Housekeeping Gene Symbol			Well	Test Sample				Well	Control Sample
2					exp1	exp2	exp3			exp1	exp2	exp3
3	B2M			H01	6.92				H01	6.92
4	HPRT1			H02	20.15				H02	20.15
5	RPL13A			H03	20.84				H03	20.84
6	GAPDH			H04	16.35				H04	16.35
7	ACTB			H05	15.82				H05	15.82
…
22
The template automatically displays the replicate Ct values for the chosen housekeeping genes in both samples in the Gray cells to the left.
5. The template automatically displays the fold difference in the expression of each gene between the test and control samples in the "Results" worksheet. Statistical p values calculated by the t-test are also displayed, if replicates for each sample were included.
If you wish to change the name of samples, please enter the new names into the yellow cells E2 and F2 of the "Results" worksheet. The names of the samples automatically changes in all other worksheets.
6. The results are also displayed as a "3D Profile", a "Scatter Plot", and a "Volcano Plot" in the respective worksheets.
The 3D Profile graphs the fold difference in expression of each gene between the two samples in the 96-well format of the PCR Array. Columns pointing up (with z-axis values > 1) indicate an up-regulation of gene expression, and columns pointing down (with z-axis values < 1) indicate a down-regulation of gene expression in the test sample relative to the control sample. The title of each axis can …
The Scatter Plot graphs the expression level ((2 ^ (-DCt)) of each gene in the control sample versus the test sample. The black line indicates fold changes ((2 ^ (-DDCt)) of 1. The pink lines indicates the desired fold-change in gene expression threshold, defined by the user with the entry in the yellow cell A1. The scale of each axis can be adjusted to fit all of the data by double clicking on t…
The Volcano Plot graphs the log2 of the fold change in each gene's expression between the samples versus its p value from the t-test. The black line indicates fold changes of 1. The pink lines indicate the desired fold-change in gene expression threshold, defined by the user with the entry in the yellow cell D1. The blue line indicates the desired p value of the t-test threshold, defined by the u…
7. The overall performance of the PCR Array is shown in the "QC Report" worksheet.
The worksheet includes an analysis of the positive PCR, the reverse transcription, and genomic DNA controls. Be sure to select the SABiosciences cDNA Synthesis Kit that you used for the experiment for accurate QC results.
NOTE: A set of sample data is included in this template for demonstration purposes only. Simply replace the existing data with your own through the Copy and Paste operations described above.
NOTE: The formula used to calculate the relative gene expression level (2 ^ (-Δ Ct)) in the "Results" worksheet is: Δ Ct = Ct (GOI) – avg. (Ct (HKG)), where GOI is each gene of interest, and HKG are the housekeeping genes chosen for the “Sample1-ControlGene” worksheet. Calculations of averages are performed and shown in the Calculations worksheet.
Version 4.0, 6/30/2012

## Sheet: Table A
PCR Array Catalog #:		PAHS-061
Position	UniGene	RefSeq	Symbol	Description	Gene Name
A01	Hs.446641	NM_001654	ARAF	V-raf murine sarcoma 3611 viral oncogene homolog	A-RAF, ARAF1, PKS2, RAFA1		Old Version
A02	Hs.592510	NM_001880	ATF2	Activating transcription factor 2	CRE-BP1, CREB2, HB16, TREB7		Z Version
A03	Hs.600998	NM_004333	BRAF	V-raf murine sarcoma viral oncogene homolog B1	B-RAF1, BRAF1, NS7, RAFB1		Don't know.
A04	Hs.417050	NM_003914	CCNA1	Cyclin A1	-
A05	Hs.58974	NM_001237	CCNA2	Cyclin A2	CCN1, CCNA
A06	Hs.23960	NM_031966	CCNB1	Cyclin B1	CCNB
A07	Hs.194698	NM_004701	CCNB2	Cyclin B2	HsT17299
A08	Hs.523852	NM_053056	CCND1	Cyclin D1	BCL1, D11S287E, PRAD1, U21B31
A09	Hs.376071	NM_001759	CCND2	Cyclin D2	KIAK0002
A10	Hs.534307	NM_001760	CCND3	Cyclin D3	-
A11	Hs.244723	NM_001238	CCNE1	Cyclin E1	CCNE
A12	Hs.467637	NM_001791	CDC42	Cell division cycle 42 (GTP binding protein, 25kDa)	CDC42Hs, G25K
B01	Hs.689624	NM_001798	CDK2	Cyclin-dependent kinase 2	p33(CDK2)
B02	Hs.95577	NM_000075	CDK4	Cyclin-dependent kinase 4	CMM3, PSK-J3
B03	Hs.119882	NM_001259	CDK6	Cyclin-dependent kinase 6	PLSTIRE
B04	Hs.732576	NM_000389	CDKN1A	Cyclin-dependent kinase inhibitor 1A (p21, Cip1)	CAP20, CDKN1, CIP1, MDA-6, P21, SDI1, WAF1, p21CIP1
B05	Hs.238990	NM_004064	CDKN1B	Cyclin-dependent kinase inhibitor 1B (p27, Kip1)	CDKN4, KIP1, MEN1B, MEN4, P27KIP1
B06	Hs.106070	NM_000076	CDKN1C	Cyclin-dependent kinase inhibitor 1C (p57, Kip2)	BWCR, BWS, KIP2, WBS, p57, p57Kip2
B07	Hs.512599	NM_000077	CDKN2A	Cyclin-dependent kinase inhibitor 2A (melanoma, p16, inhibits CDK4)	ARF, CDK4I, CDKN2, CMM2, INK4, INK4A, MLM, MTS-1, MTS1, P14, P14ARF, P16, P16-INK4A, P16INK4, P16INK4A, P19, P19ARF, TP16
B08	Hs.72901	NM_004936	CDKN2B	Cyclin-dependent kinase inhibitor 2B (p15, inhibits CDK4)	CDK4I, INK4B, MTS2, P15, TP15, p15INK4b
B09	Hs.525324	NM_078626	CDKN2C	Cyclin-dependent kinase inhibitor 2C (p18, inhibits CDK4)	INK4C, p18, p18-INK4C
B10	Hs.435051	NM_001800	CDKN2D	Cyclin-dependent kinase inhibitor 2D (p19, inhibits CDK4)	INK4D, p19, p19-INK4D
B11	Hs.198998	NM_001278	CHUK	Conserved helix-loop-helix ubiquitous kinase	IKBKA, IKK-alpha, IKK1, IKKA, NFKBIKA, TCF16
B12	Hs.681002	NM_000088	COL1A1	Collagen, type I, alpha 1	OI4
C01	Hs.516646	NM_004379	CREB1	CAMP responsive element binding protein 1	CREB
C02	Hs.459759	NM_004380	CREBBP	CREB binding protein	CBP, KAT3A, RSTS
C03	Hs.533717	NM_003836	DLK1	Delta-like 1 homolog (Drosophila)	DLK, DLK-1, Delta1, FA1, PREF1, Pref-1, ZOG, pG2
C04	Hs.654393	NM_005225	E2F1	E2F transcription factor 1	E2F-1, RBAP1, RBBP3, RBP3
C05	Hs.605083	NM_005228	EGFR	Epidermal growth factor receptor	ERBB, ERBB1, HER1, PIG61, mENA
C06	Hs.708393	NM_001964	EGR1	Early growth response 1	AT225, G0S30, KROX-24, NGFI-A, TIS8, ZIF-268, ZNF225
C07	Hs.715039	NM_005229	ELK1	ELK1, member of ETS oncogene family	-
C08	Hs.369438	NM_005238	ETS1	V-ets erythroblastosis virus E26 oncogene homolog 1 (avian)	ETS-1, EWSR2
C09	Hs.644231	NM_005239	ETS2	V-Ets erythroblastosis virus E26 oncogene homolog 2 (avian)	ETS2IT1
C10	Hs.25647	NM_005252	FOS	FBJ murine osteosarcoma viral oncogene homolog	AP-1, C-FOS, p55
C11	Hs.444356	NM_002086	GRB2	Growth factor receptor-bound protein 2	ASH, EGFRBP-GRB2, Grb3-3, MST084, MSTP084, NCKAP2
C12	Hs.37003	NM_005343	HRAS	V-Ha-ras Harvey rat sarcoma viral oncogene homolog	C-BAS, HAS, C-H-RAS, C-HA-RAS1, CTLO, H-RASIDX, HAMSV, HRAS1, K-RAS, N-RAS, RASH1
D01	Hs.743241	NM_005347	HSPA5	Heat shock 70kDa protein 5 (glucose-regulated protein, 78kDa)	BIP, GRP78, HEL-S-89n, MIF2
D02	Hs.520973	NM_001540	HSPB1	Heat shock 27kDa protein 1	CMT2F, HEL-S-102, HMN2B, HS.76067, HSP27, HSP28, Hsp25, SRP27
D03	Hs.696684	NM_002228	JUN	Jun proto-oncogene	AP-1, AP1, c-Jun
D04	Hs.505033	NM_004985	KRAS	V-Ki-ras2 Kirsten rat sarcoma viral oncogene homolog	C-K-RAS, CFC2, K-RAS2A, K-RAS2B, K-RAS4A, K-RAS4B, KI-RAS, KRAS1, KRAS2, NS, NS3, RASK2
D05	Hs.133534	NM_014238	KSR1	Kinase suppressor of ras 1	KSR, RSU2
D06	Hs.145442	NM_002755	MAP2K1	Mitogen-activated protein kinase kinase 1	CFC3, MAPKK1, MEK1, MKK1, PRKMK1
D07	Hs.433332	NM_021970	LAMTOR3	Late endosomal/lysosomal adaptor, MAPK and MTOR activator 3	MAP2K1IP1, MAPBP, MAPKSP1, MP1, PRO0633, Ragulator3
D08	Hs.465627	NM_030662	MAP2K2	Mitogen-activated protein kinase kinase 2	CFC4, MAPKK2, MEK2, MKK2, PRKMK2
D09	Hs.514012	NM_002756	MAP2K3	Mitogen-activated protein kinase kinase 3	MAPKK3, MEK3, MKK3, PRKMK3, SAPKK-2, SAPKK2
D10	Hs.514681	NM_003010	MAP2K4	Mitogen-activated protein kinase kinase 4	JNKK, JNKK1, MAPKK4, MEK4, MKK4, PRKMK4, SAPKK-1, SAPKK1, SEK1, SERK1, SKK1
D11	Hs.114198	NM_002757	MAP2K5	Mitogen-activated protein kinase kinase 5	HsT17454, MAPKK5, MEK5, PRKMK5
D12	Hs.463978	NM_002758	MAP2K6	Mitogen-activated protein kinase kinase 6	MAPKK6, MEK6, MKK6, PRKMK6, SAPKK-3, SAPKK3
E01	Hs.531754	NM_145185	MAP2K7	Mitogen-activated protein kinase kinase 7	Jnkk2, MAPKK7, MKK7, PRKMK7, SAPKK-4, SAPKK4
E02	Hs.653654	NM_005921	MAP3K1	Mitogen-activated protein kinase kinase kinase 1	MAPKKK1, MEKK, MEKK 1, MEKK1, SRXY6
E03	Hs.145605	NM_006609	MAP3K2	Mitogen-activated protein kinase kinase kinase 2	MEKK2, MEKK2B
E04	Hs.29282	NM_002401	MAP3K3	Mitogen-activated protein kinase kinase kinase 3	MAPKKK3, MEKK3
E05	Hs.390428	NM_005922	MAP3K4	Mitogen-activated protein kinase kinase kinase 4	MAPKKK4, MEKK4, MTK1, PRO0412
E06	Hs.95424	NM_007181	MAP4K1	Mitogen-activated protein kinase kinase kinase kinase 1	HPK1
E07	Hs.431850	NM_002745	MAPK1	Mitogen-activated protein kinase 1	ERK, ERK2, ERT1, MAPK2, P42MAPK, PRKM1, PRKM2, p38, p40, p41, p41mapk
E08	Hs.13438	NM_002753	MAPK10	Mitogen-activated protein kinase 10	JNK3, JNK3A, PRKM10, RP13-514E23.1, SAPK1b, p493F12, p54bSAPK
E09	Hs.57732	NM_002751	MAPK11	Mitogen-activated protein kinase 11	P38B, P38BETA2, PRKM11, SAPK2, SAPK2B, p38-2, p38Beta
E10	Hs.432642	NM_002969	MAPK12	Mitogen-activated protein kinase 12	ERK3, ERK6, P38GAMMA, PRKM12, SAPK-3, SAPK3
E11	Hs.178695	NM_002754	MAPK13	Mitogen-activated protein kinase 13	MAPK 13, MAPK-13, PRKM13, SAPK4, p38delta
E12	Hs.485233	NM_001315	MAPK14	Mitogen-activated protein kinase 14	CSBP, CSBP1, CSBP2, CSPB1, EXIP, Mxi2, PRKM14, PRKM15, RK, SAPK2A, p38, p38ALPHA
F01	Hs.861	NM_002746	MAPK3	Mitogen-activated protein kinase 3	ERK-1, ERK1, ERT2, HS44KDAP, HUMKER1A, P44ERK1, P44MAPK, PRKM3, p44-ERK1, p44-MAPK
F02	Hs.411847	NM_002748	MAPK6	Mitogen-activated protein kinase 6	ERK3, HsT17250, PRKM6, p97MAPK
F03	Hs.150136	NM_002749	MAPK7	Mitogen-activated protein kinase 7	BMK1, ERK4, ERK5, PRKM7
F04	Hs.522924	NM_002750	MAPK8	Mitogen-activated protein kinase 8	JNK, JNK-46, JNK1, JNK1A2, JNK21B1, 2, PRKM8, SAPK1, SAPK1c
F05	Hs.558180	NM_012324	MAPK8IP2	Mitogen-activated protein kinase 8 interacting protein 2	IB2, JIP2, PRKM8IPL
F06	Hs.484371	NM_002752	MAPK9	Mitogen-activated protein kinase 9	JNK-55, JNK2, JNK2A, JNK2ALPHA, JNK2B, JNK2BETA, PRKM9, SAPK, SAPK1a, p54a, p54aSAPK
F07	Hs.713747	NM_004759	MAPKAPK2	Mitogen-activated protein kinase-activated protein kinase 2	MAPKAP-K2, MK-2, MK2
F08	Hs.735013	NM_004635	MAPKAPK3	Mitogen-activated protein kinase-activated protein kinase 3	3PK, MAPKAP-K3, MAPKAP3, MAPKAPK-3, MK-3
F09	Hs.285354	NM_002382	MAX	MYC associated factor X	bHLHd4
F10	Hs.649965	NM_002397	MEF2C	Myocyte enhancer factor 2C	C5DELq14.3, DEL5q14.3
F11	Hs.371594	NM_003684	MKNK1	MAP kinase interacting serine/threonine kinase 1	MNK1
F12	Hs.533432	NM_005372	MOS	V-mos Moloney murine sarcoma viral oncogene homolog	MSV
G01	Hs.349110	NM_020998	MST1	Macrophage stimulating 1 (hepatocyte growth factor-like)	D3F15S2, DNF15S2, HGFL, MSP, NF15S2
G02	Hs.202453	NM_002467	MYC	V-myc myelocytomatosis viral oncogene homolog (avian)	MRTL, MYCC, bHLHe39, c-Myc
G03	Hs.77810	NM_004554	NFATC4	Nuclear factor of activated T-cells, cytoplasmic, calcineurin-dependent 4	NF-AT3, NF-ATC4, NFAT3
G04	Hs.486502	NM_002524	NRAS	Neuroblastoma RAS viral (v-ras) oncogene homolog	ALPS4, N-ras, NRAS1, NS6
G05	Hs.435714	NM_002576	PAK1	P21 protein (Cdc42/Rac)-activated kinase 1	PAKalpha
G06	Hs.731505	NM_004905	PRDX6	Peroxiredoxin 6	1-Cys, AOP2, HEL-S-128m, NSGPx, PRX, aiPLA2, p29
G07	Hs.413812	NM_006908	RAC1	Ras-related C3 botulinum toxin substrate 1 (rho family, small GTP binding protein Rac1)	Rac-1, TC-25, p21-Rac1
G08	Hs.159130	NM_002880	RAF1	V-raf-1 murine leukemia viral oncogene homolog 1	CRAF, NS5, Raf-1, c-Raf
G09	Hs.408528	NM_000321	RB1	Retinoblastoma 1	OSRC, RB, p105-Rb, pRb, pp110
G10	Hs.523718	NM_006142	SFN	Stratifin	YWHAS
G11	Hs.75862	NM_005359	SMAD4	SMAD family member 4	DPC4, JIP, MADH4, MYHRS
G12	Hs.740601	NM_000546	TP53	Tumor protein p53	BCC7, LFS1, P53, TRP53
H01	Hs.534255	NM_004048	B2M	Beta-2-microglobulin	-
H02	Hs.412707	NM_000194	HPRT1	Hypoxanthine phosphoribosyltransferase 1	HGPRT, HPRT
H03	Hs.523185	NM_012423	RPL13A	Ribosomal protein L13a	L13A, TSTA1
H04	Hs.544577	NM_002046	GAPDH	Glyceraldehyde-3-phosphate dehydrogenase	G3PD, GAPD
H05	Hs.520640	NM_001101	ACTB	Actin, beta	BRWS1, PS1TP5BP1
H06	N/A	SA_00105	HGDC	Human Genomic DNA Contamination	HIGX1A
H07	N/A	SA_00104	RTC	Reverse Transcription Control	RTC
H08	N/A	SA_00104	RTC	Reverse Transcription Control	RTC
H09	N/A	SA_00104	RTC	Reverse Transcription Control	RTC
H10	N/A	SA_00103	PPC	Positive PCR Control	PPC
H11	N/A	SA_00103	PPC	Positive PCR Control	PPC
H12	N/A	SA_00103	PPC	Positive PCR Control	PPC

## Sheet: Table B
Symbol	Well	Sorafenib (+)													Ct Range	Distribution of Ct Values										AVG	STD
		Huh7	Huh6	HepG2	HepG2.2.15	Hep3B	PLC/PRF/5	exp7	exp8	exp9	exp10	AVG	SD			exp1	exp2	exp3	exp4	exp5	exp6	exp7	exp8	exp9	exp10
ARAF	A01	24.8418	24.0423	22.3659	22.9847	23.7383	23.1332					23.5177	0.875863		<25	56	68	73	68	67	68					66.6667	5.64506
ATF2	A02	22.6579	21.8984	22.1877	21.5418	20.8171	21.4368					21.7566	0.640214		25-30	28	18	12	17	21	21					19.5	5.31977
BRAF	A03	26.0988	24.276	25.4811	25.4722	25.7103	25.0451					25.3473	0.62754		30-35	8	8	9	6	6	4					6.83333	1.83485
CCNA1	A04	Undetermined	34.0247	33.5218	Undetermined	32.3419	33.8478					33.956	0.999014		Absent Calls	4	2	2	5	2	3					3	1.26491
CCNA2	A05	21.9122	20.3675	20.4766	20.3608	21.6808	23.5084					21.3844	1.2477		Percent Distribution of Ct Values
CCNB1	A06	21.5807	20.7588	20.0693	20.0319	22.2771	22.7841					21.2503	1.15212		<25	0.583333	0.708333	0.760417	0.708333	0.697917	0.708333					0.694444	0.0588027
CCNB2	A07	22.3651	21.0264	20.5153	21.0653	22.1762	24.0496					21.8663	1.28716		25-30	0.291667	0.1875	0.125	0.177083	0.21875	0.21875					0.203125	0.0554143
CCND1	A08	24.5781	21.2608	22.2561	22.3828	24.0424	22.3782					22.8164	1.24262		30-35	0.0833333	0.0833333	0.09375	0.0625	0.0625	0.0416667					0.0711806	0.019113
CCND2	A09	Undetermined	24.0827	Undetermined	23.1723	31.8899	29.5829					29.788	5.19823		Absent Calls	0.0416667	0.0208333	0.0208333	0.0520833	0.0208333	0.03125					0.03125	0.0131762
CCND3	A10	27.1021	24.2948	21.8615	24.2212	23.9928	23.4665					24.1565	1.70116
CCNE1	A11	26.8216	24.6785	24.5203	22.2985	25.0094	25.8283					24.8594	1.51772
CDC42	A12	22.1153	20.1018	20.9187	20.9475	21.1063	21.1553					21.0575	0.6443
CDK2	B01	25.0012	23.0602	21.5189	22.7454	24.1121	24.2342					23.4453	1.25196
CDK4	B02	21.5651	20.4639	20.4719	20.5484	21.0153	21.6507					20.9525	0.547669
CDK6	B03	24.6589	21.415	21.3414	21.2692	22.8198	24.1146					22.6031	1.50603
CDKN1A	B04	26.6005	22.9953	20.5088	22.2263	26.7851	21.6523					23.4614	2.63189
CDKN1B	B05	22.4175	20.2259	22.0066	21.2707	23.2278	22.3177					21.911	1.04063
CDKN1C	B06	26.493	26.8813	20.4622	32.3399	21.1851	27.2408					25.7671	4.38813
CDKN2A	B07	23.2058	26.6163	20.1065	23.6326	21.3169	23.1066					22.9975	2.22426
CDKN2B	B08	28.4783	33.9786	24.4255	29.7161	26.1971	26.6714					28.2445	3.35712
CDKN2C	B09	26.8187	26.8925	22.2962	22.1585	28.4356	25.0444					25.2743	2.59336
CDKN2D	B10	27.1887	26.2513	24.6959	24.1712	26.2976	25.5568					25.6936	1.11741
CHUK	B11	24.8457	24.7413	24.2336	20.8718	23.9248	23.2053					23.6371	1.47999
COL1A1	B12	30.7572	27.6112	24.3818	30.9614	31.0983	31.5385					29.3914	2.83263
CREB1	C01	24.1132	24.3669	23.2168	23.0947	23.3999	22.4941					23.4476	0.689548
CREBBP	C02	24.9402	24.0174	22.3064	23.521	24.0607	23.9813					23.8045	0.8668
DLK1	C03	24.3921	33.3733	33.565	21.541	22.5782	Undetermined					28.4083	6.19634
E2F1	C04	23.6527	24.0421	22.8517	22.6323	23.9943	24.6714					23.6408	0.77305
EGFR	C05	22.8857	24.3412	21.1767	25.0583	22.803	20.2246					22.7482	1.82944
EGR1	C06	34.2823	29.8595	30.8093	28.278	28.3377	25.4493					29.5027	2.96534
ELK1	C07	26.0836	25.296	24.1222	25.7729	25.5716	25.3975					25.374	0.674587
ETS1	C08	39.7706	27.5405	26.2644	30.6699	29.7902	27.2324					29.4162	3.19723
ETS2	C09	24.2262	25.5193	20.7698	23.3417	23.3692	21.3553					23.0969	1.77347
FOS	C10	32.1663	26.9818	27.44	29.0385	30.0509	25.348					28.5043	2.42901
GRB2	C11	24.306	23.9119	22.8928	22.4875	24.0559	23.1254					23.4632	0.728614
HRAS	C12	24.4742	23.0328	22.6653	23.1009	23.5754	23.228					23.3461	0.626243
HSPA5	D01	25.3368	25.0433	25.5272	26.2192	24.6004	25.2769					25.334	0.537931
HSPB1	D02	24.453	21.308	21.6246	21.8637	22.7155	23.4857					22.5751	1.21577
JUN	D03	24.2739	21.5308	24.0452	21.019	21.5769	21.0682					22.2523	1.49674
KRAS	D04	23.0252	22.235	23.2226	22.1589	23.3755	23.2567					22.879	0.540719
KSR1	D05	24.9898	24.5375	25.1852	23.3784	25.1432	24.2577					24.582	0.69295
MAP2K1	D06	27.32	26.4156	26.2886	26.1921	27.0721	28.3956					26.9473	0.841305
LAMTOR3	D07	23.2463	23.0007	22.01	22.6756	22.964	22.5436					22.74	0.435913
MAP2K2	D08	24.3992	21.4929	22.0589	21.9979	21.0605	21.205					22.0357	1.22669
MAP2K3	D09	24.0128	22.9644	22.1076	22.1214	23.7315	22.7119					22.9416	0.799122
MAP2K4	D10	25.5242	23.6908	24.4512	24.026	24.4213	24.1454					24.3765	0.627892
MAP2K5	D11	25.5151	24.1018	23.3575	23.9065	24.6328	23.4158					24.1549	0.815496
MAP2K6	D12	25.0469	24.7427	21.3578	23.7567	24.2694	23.4297					23.7672	1.32368
MAP2K7	E01	25.4195	25.1078	24.5579	25.2713	23.6594	25.2066					24.8704	0.662691
MAP3K1	E02	25.3844	25.1365	25.0708	23.2851	25.587	24.9212					24.8975	0.824625
MAP3K2	E03	24.2645	24.2523	21.6179	23.0281	24.0485	22.1624					23.229	1.14583
MAP3K3	E04	28.4438	27.2263	25.6949	25.1762	27.1675	26.9872					26.7827	1.17559
MAP3K4	E05	26.0018	24.651	24.3842	23.3346	25.705	23.7066					24.6305	1.06104
MAP4K1	E06	34.4111	30.4627	30.4125	28.489	31.52	29.9095					30.8675	1.99644
MAPK1	E07	21.9597	21.7971	21.5273	21.0766	21.9358	21.043					21.5566	0.414528
MAPK10	E08	33.4577	32.4491	31.7093	27.7231	35.5036	35.6624					32.5565	2.71457
MAPK11	E09	30.493	31.5538	28.0301	26.8516	29.7407	27.5209					29.0317	1.84595
MAPK12	E10	24.0992	23.6324	25.3434	26.1243	24.188	23.701					24.5147	0.999749
MAPK13	E11	25.119	23.5098	29.0493	23.2778	21.9149	28.9609					25.3053	3.04122
MAPK14	E12	24.3065	23.1668	23.3873	23.2792	23.3927	23.0073					23.4233	0.456484
MAPK3	F01	25.3555	24.0285	23.6124	24.6527	23.9678	23.3885					24.1676	0.724008
MAPK6	F02	21.6066	21.402	21.0211	20.3435	21.1325	19.9541					20.91	0.636213
MAPK7	F03	25.1641	26.4916	24.6174	26.8468	24.4618	24.8227					25.4007	1.01651
MAPK8	F04	24.1894	23.8241	24.0522	23.1339	24.1084	24.1644					23.9121	0.403002
MAPK8IP2	F05	27.3832	28.5942	30.3731	31.1064	29.2066	25.9239					28.7646	1.91173
MAPK9	F06	23.7599	22.7938	22.1651	21.94	23.4927	21.6569					22.6347	0.858694
MAPKAPK2	F07	23.0331	23.013	21.9463	22.5826	23.3875	22.6285					22.7652	0.49861
MAPKAPK3	F08	25.0597	23.362	22.8564	22.3906	23.2607	23.5319					23.4102	0.906269
MAX	F09	24.9901	23.6996	22.6312	23.9159	23.1367	22.8496					23.5372	0.864261
MEF2C	F10	28.6587	Undetermined	32.4118	30.9069	28.884	32.278					31.3566	2.40131
MKNK1	F11	26.4274	25.4379	24.7949	26.4725	25.393	24.8598					25.5643	0.735308
MOS	F12	34.0386	33.9526	32.6164	Undetermined	31.368	29.4383					32.7356	2.05247
MST1	G01	22.8151	20.8631	25.4642	19.1679	20.3515	20.3191					21.4968	2.28045
MYC	G02	21.148	22.4305	18.0756	20.0611	19.412	20.8292					20.3261	1.50517
NFATC4	G03	31.2722	33.7883	30.689	33.3821	28.2768	31.3893					31.4663	1.99413
NRAS	G04	22.4945	21.8011	22.4171	22.3068	22.3461	21.0392					22.0675	0.559965
PAK1	G05	24.2565	23.091	24.0277	26.416	23.7515	21.7342					23.8795	1.53872
PRDX6	G06	20.5662	18.8114	19.0338	18.6698	19.2984	20.0613					19.4068	0.75115
RAC1	G07	19.9853	20.061	19.5595	20.0579	19.087	19.7614					19.752	0.380225
RAF1	G08	22.4269	22.5225	21.5334	21.6316	22.0138	21.7782					21.9844	0.41391
RB1	G09	24.1012	23.7153	23.4633	23.5609	28.2453	23.0016					24.3479	1.94243
SFN	G10	27.3301	24.0056	21.5672	24.2209	28.1863	29.0592					25.7282	2.90713
SMAD4	G11	23.9447	22.5204	21.513	Undetermined	23.1766	22.4123					24.7612	5.08134
TP53	G12	22.1337	21.844	20.8695	Undetermined	24.7394	22.8339					24.5701	5.27045
B2M	H01	16.8143	16.0332	15.2482	15.8001	15.9992	16.1967					16.0153	0.511203
HPRT1	H02	20.4456	20.5672	18.1133	19.3184	19.3522	18.5214					19.3863	0.989039
RPL13A	H03	17.6271	16.0869	15.5008	16.06	17.1541	16.6029					16.5053	0.783744
GAPDH	H04	25.4587	22.5118	21.6187	22.7652	23.6063	23.3544					23.2192	1.30012
ACTB	H05	16.3246	14.8138	15.4937	15.2505	15.9498	15.1773					15.5016	0.551283
HGDC	H06	Undetermined	Undetermined	Undetermined	39.8616	Undetermined	35.9076					35	0
RTC	H07	20.7366	21.0991	21.0086	22.9551	21.1581	20.8914					21.3082	0.820822
RTC	H08	20.8329	21.0975	20.9509	22.2384	21.1054	20.9427					21.1946	0.521646
RTC	H09	21.0742	21.1817	20.954	22.3411	21.1612	20.9305					21.2738	0.532965
PPC	H10	17.4639	17.2893	17.3379	17.3294	17.3391	17.3609					17.3534	0.0589848
PPC	H11	17.4613	17.3222	17.3123	17.2486	17.2657	17.3711					17.3302	0.0775413
PPC	H12	17.5571	17.2638	17.2962	17.313	17.3948	17.4895					17.3857	0.116953
Note: If there are fewer than 3 data points, the standard deviation (SD) will appear as "N/A".

## Sheet: Table C
Symbol	Well	Sorafenib (-)													Ct Range	Distribution of Ct Values										AVG	STD
		Huh7	Huh6	HepG2	HepG2.2.15	Hep3B	PLC/PRF/5	exp7	exp8	exp9	exp10	AVG	SD			exp1	exp2	exp3	exp4	exp5	exp6	exp7	exp8	exp9	exp10
ARAF	A01	22.6873	23.4658	22.4782	24.0943	23.2176	23.0361					23.1632	0.578504		<25	78	74	74	72	73	70					73.5	2.66458
ATF2	A02	20.9828	21.2518	22.0889	22.3027	20.3581	21.4744					21.4098	0.717772		25-30	11	13	14	12	14	15					13.1667	1.47196
BRAF	A03	24.4219	23.8232	25.906	26.2209	25.2078	25.0139					25.099	0.896116		30-35	3	7	7	8	5	7					6.16667	1.83485
CCNA1	A04	Undetermined	31.8554	31.4154	34.0513	Undetermined	Undetermined					33.7204	1.6621		Absent Calls	4	2	1	4	4	4					3.16667	1.32916
CCNA2	A05	20.1397	20.3154	20.5708	21.192	21.5989	22.2802					21.0162	0.827755		Percent Distribution of Ct Values
CCNB1	A06	19.6325	19.5505	19.632	20.059	21.4103	21.4676					20.292	0.906342		<25	0.8125	0.770833	0.770833	0.75	0.760417	0.729167					0.765625	0.0277561
CCNB2	A07	20.8373	20.7964	20.4513	21.4379	21.4795	23.0302					21.3388	0.919109		25-30	0.114583	0.135417	0.145833	0.125	0.145833	0.15625					0.137153	0.0153329
CCND1	A08	20.4041	19.9575	22.2718	21.6458	23.485	21.9031					21.6112	1.28263		30-35	0.03125	0.0729167	0.0729167	0.0833333	0.0520833	0.0729167					0.0642361	0.019113
CCND2	A09	Undetermined	23.0032	34.4867	22.4504	32.482	30.5321					29.6591	5.6005		Absent Calls	0.0416667	0.0208333	0.0104167	0.0416667	0.0416667	0.0416667					0.0329861	0.0138454
CCND3	A10	23.148	23.6681	21.567	24.8319	23.8053	23.0121					23.3387	1.08054
CCNE1	A11	22.1105	22.5834	23.3837	22.2499	23.7869	23.7208					22.9725	0.749517
CDC42	A12	19.4226	19.6859	20.7097	20.427	21.002	20.3883					20.2726	0.604487
CDK2	B01	21.8734	22.36	21.3606	23.0888	23.355	23.3959					22.5723	0.843737
CDK4	B02	19.9775	20.1351	20.537	21.0842	20.2215	21.2045					20.5266	0.513506
CDK6	B03	22.2584	20.4081	21.3059	21.1996	21.9664	23.7796					21.8197	1.15727
CDKN1A	B04	22.7287	21.2009	19.8419	21.3185	24.8634	21.3521					21.8842	1.7222
CDKN1B	B05	21.0241	20.345	21.6458	21.9389	21.8751	22.3376					21.5278	0.722779
CDKN1C	B06	25.2843	27.0177	19.8499	32.1308	18.3711	26.9003					24.9257	5.08024
CDKN2A	B07	21.7176	26.6234	19.8556	23.1312	21.7624	23.1226					22.7021	2.26682
CDKN2B	B08	24.213	31.823	22.3328	29.0024	26.3108	27.0528					26.7891	3.37734
CDKN2C	B09	24.487	26.0806	21.4394	21.2692	26.9733	23.4422					23.9486	2.35439
CDKN2D	B10	25.9966	26.201	24.7459	24.977	25.3967	25.5005					25.4696	0.563088
CHUK	B11	22.9178	24.1727	24.1587	23.5862	23.3229	23.1925					23.5585	0.517341
COL1A1	B12	28.4776	27.4706	23.8272	35.09	30.6843	30.4338					29.3156	3.73269
CREB1	C01	22.3839	23.0978	23.4718	23.2454	22.3062	23.0418					22.9245	0.473466
CREBBP	C02	22.5077	22.2749	22.2862	24.1935	22.3203	23.3343					22.8195	0.784897
DLK1	C03	22.588	33.365	34.4516	21.2171	22.2575	Undetermined					28.1465	6.74613
E2F1	C04	21.1843	23.1406	22.9999	23.7677	23.1979	23.4063					22.9495	0.904965
EGFR	C05	20.806	23.2906	20.7592	24.3611	21.2775	20.0797					21.7624	1.67788
EGR1	C06	27.8876	26.0702	26.5572	26.6508	27.0042	27.179					26.8915	0.621579
ELK1	C07	23.6873	24.3838	23.6213	26.2334	24.5982	24.4387					24.4938	0.944875
ETS1	C08	39.5564	27.2372	25.9098	31.1251	31.3831	27.905					29.76	3.36408
ETS2	C09	22.7727	25.039	20.7612	23.406	23.4124	21.9148					22.8844	1.45971
FOS	C10	28.1583	26.6439	25.0856	28.448	30.3815	26.8219					27.5899	1.82256
GRB2	C11	22.0976	22.4081	22.7572	23.0436	22.6294	22.9042					22.64	0.344824
HRAS	C12	22.6881	22.7217	22.2917	23.0811	23.3022	23.1844					22.8782	0.379293
HSPA5	D01	23.6989	24.0034	24.4957	25.2746	22.9946	25.3075					24.2958	0.911752
HSPB1	D02	21.6216	21.3064	21.0794	22.4619	22.8662	23.0607					22.066	0.840755
JUN	D03	22.7129	24.3123	24.1308	24.8761	23.0919	25.0064					24.0217	0.935251
KRAS	D04	21.1208	20.866	22.8012	22.5696	21.7059	23.2782					22.057	0.972229
KSR1	D05	23.2726	23.1759	25.3544	23.7178	23.656	24.68					23.9761	0.860186
MAP2K1	D06	25.8691	25.2997	26.8036	26.8926	25.9572	28.4786					26.5501	1.12067
LAMTOR3	D07	21.1275	22.4814	21.354	22.6946	22.4483	22.2886					22.0657	0.655915
MAP2K2	D08	22.2998	20.9351	21.7806	23.0012	20.5388	21.1509					21.6177	0.92236
MAP2K3	D09	21.662	22.303	21.8925	21.2299	23.1778	22.7933					22.1764	0.7267
MAP2K4	D10	23.2808	22.4884	23.8001	23.7984	23.1116	23.4955					23.3291	0.495215
MAP2K5	D11	23.7734	23.2827	23.0782	24.0458	23.2978	23.5578					23.5059	0.358272
MAP2K6	D12	23.2106	24.1642	21.6171	24.6309	22.4983	24.0282					23.3582	1.14113
MAP2K7	E01	23.8819	24.2022	24.5021	25.6821	22.6651	25.0175					24.3251	1.03144
MAP3K1	E02	24.0937	24.0998	25.3655	24.0879	25.0586	25.1946					24.65	0.61703
MAP3K2	E03	22.7176	23.2219	21.9102	23.9873	23.133	22.3791					22.8915	0.724432
MAP3K3	E04	25.7052	26.0599	25.374	26.3924	26.018	25.6371					25.8644	0.362795
MAP3K4	E05	23.5844	23.1791	24.1405	23.6309	23.6185	23.4582					23.6019	0.313344
MAP4K1	E06	30.0486	29.2399	30.0926	33.9286	31.1086	30.1733					30.7653	1.65939
MAPK1	E07	20.079	20.811	21.3961	21.0746	20.7831	20.4384					20.7637	0.46343
MAPK10	E08	31.1674	31.2526	30.8922	38.4294	36.8458	35.9041					33.052	2.13721
MAPK11	E09	27.7869	30.9856	28.2417	32.5105	29.3278	27.6572					29.4183	1.95825
MAPK12	E10	21.8689	23.0704	25.0799	26.3353	23.1351	23.6341					23.8539	1.59872
MAPK13	E11	23.9979	22.8119	28.2104	23.104	21.1361	30.3546					24.9358	3.55725
MAPK14	E12	22.3639	22.351	23.1148	22.6429	22.1982	22.6467					22.5529	0.327086
MAPK3	F01	22.7892	23.0774	23.3874	25.1565	23.0597	23.0158					23.4143	0.874618
MAPK6	F02	20.0737	20.5682	20.9702	21.1033	20.1132	20.4165					20.5408	0.428489
MAPK7	F03	22.9081	24.0898	23.3541	24.8428	23.3696	24.6292					23.8656	0.776238
MAPK8	F04	22.6888	22.9326	23.9497	23.5235	23.5357	24.5125					23.5238	0.664199
MAPK8IP2	F05	25.39	27.3235	29.5955	31.6527	27.1098	24.9421					27.6689	2.55512
MAPK9	F06	21.4612	22.0834	21.9357	21.7593	22.2875	21.7021					21.8715	0.29384
MAPKAPK2	F07	20.4355	22.1133	21.5253	22.6942	22.4411	22.2088					21.903	0.818474
MAPKAPK3	F08	22.7093	23.1546	22.8026	22.5093	22.5677	23.161					22.8174	0.283177
MAX	F09	22.7606	23.0806	22.3949	23.6867	22.0285	23.1532					22.8508	0.589091
MEF2C	F10	26.1744	Undetermined	30.75	35.255	28.1365	33.1626					31.3706	3.67155
MKNK1	F11	23.897	24.2469	24.0784	24.5085	24.075	24.4849					24.2151	0.2447
MOS	F12	32.5048	34.7961	33.2742	31.4683	35.0596	31.2869					33.0551	1.60056
MST1	G01	22.0558	20.131	25.0698	19.1641	18.7839	20.6066					20.9685	2.31791
MYC	G02	21.1971	19.8203	18.445	20.02	19.0895	23.0997					20.2786	1.66464
NFATC4	G03	29.9731	30.6253	29.9498	33.5473	25.3668	30.5504					30.0021	2.63617
NRAS	G04	20.2715	21.0044	22.1641	22.2873	21.4104	20.6083					21.291	0.819362
PAK1	G05	23.0914	22.1967	24.3586	26.2611	23.0352	22.0836					23.5044	1.57788
PRDX6	G06	18.9022	18.3966	18.9081	18.7755	19.0605	19.6715					18.9524	0.417967
RAC1	G07	18.4059	19.6894	19.321	19.8615	18.8177	19.9782					19.3456	0.623996
RAF1	G08	20.4104	21.5051	21.152	22.0335	20.7725	21.2738					21.1912	0.565919
RB1	G09	22.0967	22.8554	23.1071	23.0089	27.6927	23.0519					23.6355	2.02236
SFN	G10	23.4982	22.492	20.023	22.3493	26.4521	28.9928					23.9679	3.22496
SMAD4	G11	22.4366	21.803	21.3246	22.8131	22.2386	22.8663					22.247	0.597993
TP53	G12	20.6957	21.1293	20.9812	22.2421	23.9962	23.1911					22.0393	1.33792
B2M	H01	15.1263	15.778	15.2142	16.2762	16.6872	16.4578					15.9233	0.656188
HPRT1	H02	19.0513	20.1548	18.0056	19.7004	19.3017	18.2654					19.0799	0.825588
RPL13A	H03	15.8095	15.7031	15.4151	16.2974	17.1064	16.2076					16.0899	0.595613
GAPDH	H04	23.6998	22.0757	21.2406	22.5706	23.5408	22.6737					22.6335	0.918376
ACTB	H05	15.507	14.6699	15.3909	15.1641	15.5041	15.3794					15.2692	0.319026
HGDC	H06	Undetermined	Undetermined	Undetermined	37.5448	Undetermined	Undetermined					35	0
RTC	H07	21.036	21.207	21.0954	21.8045	20.8571	20.8798					21.1466	0.348232
RTC	H08	21.1626	21.2342	21.1394	21.7002	20.9445	20.8628					21.174	0.293719
RTC	H09	21.104	21.1946	21.0983	21.6836	20.8453	20.9735					21.1499	0.288271
PPC	H10	17.3072	17.3469	17.3017	17.3112	17.2845	17.2124					17.294	0.0448923
PPC	H11	17.2276	17.4065	17.2873	17.3074	17.235	17.1948					17.2764	0.0758416
PPC	H12	17.3371	17.3686	17.3091	17.284	17.2583	17.1708					17.288	0.0692623
Note: If there are fewer than 3 data points, the standard deviation (SD) will appear as "N/A".

## Sheet: Table D
Housekeeping Gene Symbol		Well	Sorafenib (+)											Housekeeping Gene Symbol		Well	Sorafenib (-)
			exp1	exp2	exp3	exp4	exp5	exp6	exp7	exp8	exp9	exp10					exp1	exp2	exp3	exp4	exp5	exp6	exp7	exp8	exp9	exp10
B2M		H01	16.8143	16.0332	15.2482	15.8001	15.9992	16.1967						B2M		H01	15.1263	15.778	15.2142	16.2762	16.6872	16.4578
HPRT1		H02	20.4456	20.5672	18.1133	19.3184	19.3522	18.5214						HPRT1		H02	19.0513	20.1548	18.0056	19.7004	19.3017	18.2654
RPL13A		H03	17.6271	16.0869	15.5008	16.06	17.1541	16.6029						RPL13A		H03	15.8095	15.7031	15.4151	16.2974	17.1064	16.2076
GAPDH		H04	25.4587	22.5118	21.6187	22.7652	23.6063	23.3544						GAPDH		H04	23.6998	22.0757	21.2406	22.5706	23.5408	22.6737
ACTB		H05	16.3246	14.8138	15.4937	15.2505	15.9498	15.1773						ACTB		H05	15.507	14.6699	15.3909	15.1641	15.5041	15.3794
		AVG	19.3341	18.0026	17.1949	17.8388	18.4123	17.9705								AVG	17.8388	17.6763	17.0533	18.0017	18.428	17.7968

## Sheet: Table E
Overview of the PCR Array Performance and Quality Control								Test Sample =			Sorafenib (+)
PCR Array Catalog Number:		PAHS-061						Control Sample =			Sorafenib (-)
This data analysis template now accommodates all of the following cDNA Synthesis Kits:		RT² First Strand cDNA Synthesis Kit (C-03)
		RT² Nano PreAMP cDNA Synthesis Kit (C-06)
		RT² FFPE PreAMP cDNA Synthesis Kit (C-07)
Choose Your cDNA Synthesis Kit:		RT² First Strand cDNA Synthesis Kit (C-03)
1. PCR Array Reproducibility:
Sorafenib (+)
Well	exp1	exp2	exp3	exp4	exp5	exp6	exp7	exp8	exp9	exp10	AVG exp(1-10)	ST DEV exp(1-10)
Average Ct (PPC)	17.4941	17.2918	17.3155	17.297	17.3332	17.4072					17.3564	0.0793198
ST DEV Ct (PPC)	0.0545751	0.029278	0.0210296	0.0427102	0.0647519	0.0714849					0.047305	--
Average Ct (RTC)	20.8812	21.1261	20.9712	22.5115	21.1416	20.9215					21.2589	0.622853
ST DEV Ct (RTC)	0.173912	0.0481577	0.0324553	0.387557	0.0313596	0.0267997					0.116707	--
Sorafenib (-)
Well	exp1	exp2	exp3	exp4	exp5	exp6	exp7	exp8	exp9	exp10	AVG exp(1-10)	ST DEV exp(1-10)
Average Ct (PPC)	17.2906	17.374	17.2994	17.3009	17.2593	17.1927					17.2861	0.0593141
ST DEV Ct (PPC)	0.0565986	0.0301647	0.0110857	0.01473	0.0247642	0.0208819					0.0263709	--
Average Ct (RTC)	21.1009	21.2119	21.111	21.7294	20.8823	20.9054					21.1568	0.308137
ST DEV Ct (RTC)	0.0633581	0.0202557	0.024609	0.0655373	0.0541889	0.0596143					0.0479272	--
2. Reverse Transcription Control (RTC):
Sorafenib (+)
Well	exp1	exp2	exp3	exp4	exp5	exp6	exp7	exp8	exp9	exp10
ΔCt (AVG RTC - AVG PPC)	3.38713	3.83433	3.6557	5.21453	3.80837	3.51437
RT Efficiency	Pass	Pass	Pass	Inquiry	Pass	Pass
Sorafenib (-)
Well	exp1	exp2	exp3	exp4	exp5	exp6	exp7	exp8	exp9	exp10
ΔCt (AVG RTC - AVG PPC)	3.81023	3.83793	3.81167	4.42857	3.62303	3.7127
RT Efficiency	Pass	Pass	Pass	Pass	Pass	Pass
3. Genomic DNA Contamination (GDC):
Sorafenib (+)
Well	exp1	exp2	exp3	exp4	exp5	exp6	exp7	exp8	exp9	exp10
Ct (GDC)	35	35	35	35	35	35
Genomic DNA:	Pass	Pass	Pass	Pass	Pass	Pass
Sorafenib (-)
Well	exp1	exp2	exp3	exp4	exp5	exp6	exp7	exp8	exp9	exp10
Ct (GDC)	35	35	35	35	35	35
Genomic DNA:	Pass	Pass	Pass	Pass	Pass	Pass
Criteria:
Reverse Transcription Control: For the RT² First Strand cDNA Synthesis Kit (C-03), if Delta Ct (AVG RTC - AVG PPC) ≤ 5, RT Efficiency reports 'Pass'; otherwise, RT Efficiency reports 'Inquiry'. See the Troubleshooting Guide of the PCR Array User Manual or contact Technical Support at 888-503-3187.
For the RT² Nano PreAMP cDNA Synthesis Kit (C-06) or the RT² FFPE PreAMP cDNA Synthesis Kit (C-07), if Delta Ct (AVG RTC - AVG PPC) ≤ 7, RT Efficiency reports 'Pass'; otherwise, RT Efficiency reports 'Inquiry'. See the Troubleshooting Guide of the PCR Array User Manual or contact Technical Support at 888-503-3187.
Genomic DNA Contamination Control: For the RT² First Strand cDNA Synthesis Kit (C-03), if Ct(GDC) ≥ 35, then the GDC QC reports 'Pass'; if Ct(GDC)<35, then "Inquiry" will be reported. Validate the results of your gene(s) of interest with a NRT if necessary. Refer to the Troubleshooting Guide of the PCR Array User Manual for further details or contact Technical Support at 888-503-3187.
For the RT² Nano PreAMP cDNA Synthesis Kit (C-06), if Ct(GDC) ≥ 30, then the GDC QC reports 'Pass'; if 28≤Ct(GDC)<30, then the GDC QC reports 'Validate'; or if Ct(GDC)<28, then "Inquiry" will be reported. Validate the results of your gene(s) of interest with a NRT if necessary. Refer to the Troubleshooting Guide of the PCR Array User Manual for further details or contact Technical Support at 888-…
For the RT² FFPE PreAMP cDNA Synthesis Kit (C-07), if Ct(GDC) ≥ 31, then the GDC QC reports 'Pass'; if 28≤Ct(GDC)<31, then the GDC QC reports 'Validate'; or if Ct(GDC)<28, then "Inquiry" will be reported. Validate the results of your gene(s) of interest with a NRT if necessary. Refer to the Troubleshooting Guide of the PCR Array User Manual for further details or contact Technical Support at 888-…
Tips:
Possible Reasons for RTC Failure:
1. One of SABiosciences' reverse transcription kits (C-03, C-06, or C-07) must to be used for reverse transcription, because only these kits provide the correct external RNA control assayed by the RTC.
2. Other vendors' reverse transcription kit components sometimes affect SABiosciences's qRT-PCR due to different salt concentrations.
3. There may be impurities in your RNA samples that affect reverse transcription. Re-purification of the RNA is recommended.
Possible Reasons for PPC Failure:
1. The 10-minute step at 95 ºC is necessary to activate the hot-start PCR.
2. The PCR program might not be set up correctly. Visit the following link to download the instructions and the PCR protocol files for various models of real-time PCR instrument:
http://www.sabiosciences.com/pcrarrayprotocolfiles.php
Possible Reasons for GDC Failure:
1. Have your RNA samples been treated with DNase?

## Sheet: Table F
Symbol	Well	AVG ΔCt (Ct(GOI) - Ave Ct (HKG))		2^-ΔCt		Fold Change	T-TEST	Fold Up- or Down-Regulation	Comments
		Sorafenib (+)	Sorafenib (-)	Sorafenib (+)	Sorafenib (-)	Sorafenib (+) /Sorafenib (-)	p value	Sorafenib (+) /Sorafenib (-)
ARAF	A01	5.39215	5.36406	0.0238122	0.0242804	0.980718	0.772496	-1.01966	OKAY
ATF2	A02	3.63107	3.61063	0.0807122	0.0818638	0.985932	0.795351	-1.01427	OKAY
BRAF	A03	7.2217	7.2998	0.00669963	0.00634662	1.05562	0.901951	1.05562	OKAY
CCNA1	A04	15.8305	15.9212	1.71612e-05	1.61154e-05	1.06489	0.937551	1.06489	B
CCNA2	A05	3.25884	3.21701	0.10447	0.107543	0.971426	0.823106	-1.02941	OKAY
CCNB1	A06	3.12477	2.49283	0.114644	0.177657	0.645308	0.224669	-1.54965	OKAY
CCNB2	A07	3.74077	3.53961	0.0748025	0.0859944	0.869853	0.805948	-1.14962	OKAY
CCND1	A08	4.69085	3.81206	0.038718	0.0711958	0.543823	0.163926	-1.83883	OKAY
CCND2	A09	11.6624	11.8599	0.000308505	0.000269036	1.1467	0.58088	1.1467	OKAY
CCND3	A10	6.03094	5.53958	0.0152935	0.0214991	0.711356	0.447284	-1.40577	OKAY
CCNE1	A11	6.73389	5.17338	0.00939503	0.0277113	0.339032	0.0859595	-2.94957	OKAY
CDC42	A12	2.93194	2.47343	0.131039	0.180063	0.727739	0.194403	-1.37412	OKAY
CDK2	B01	5.31979	4.77313	0.0250371	0.0365717	0.684605	0.191077	-1.4607	OKAY
CDK4	B02	2.827	2.72748	0.140925	0.150989	0.933341	0.657846	-1.07142	OKAY
CDK6	B03	4.4776	4.02051	0.0448856	0.0616176	0.728454	0.384527	-1.37277	OKAY
CDKN1A	B04	5.33584	4.0851	0.0247601	0.0589201	0.420233	0.225965	-2.37963	OKAY
CDKN1B	B05	3.78549	3.7286	0.0725195	0.0754363	0.961334	0.859839	-1.04022	OKAY
CDKN1C	B06	7.6415	7.12653	0.00500816	0.0071565	0.699806	0.387255	-1.42897	OKAY
CDKN2A	B07	4.8719	4.90298	0.0341516	0.0334238	1.02177	0.928245	1.02177	OKAY
CDKN2B	B08	10.119	8.98998	0.000899273	0.00196674	0.457241	0.286343	-2.18703	OKAY
CDKN2C	B09	7.14877	6.14946	0.00704702	0.0140873	0.50024	0.413418	-1.99904	OKAY
CDKN2D	B10	7.56804	7.67046	0.0052698	0.00490863	1.07358	0.750781	1.07358	OKAY
CHUK	B11	5.51154	5.75931	0.0219211	0.0184618	1.18738	0.462914	1.18738	OKAY
COL1A1	B12	11.2659	11.5164	0.000406107	0.000341357	1.18968	0.830556	1.18968	OKAY
CREB1	C01	5.32205	5.12533	0.0249978	0.0286498	0.87253	0.568613	-1.14609	OKAY
CREBBP	C02	5.67895	5.02033	0.0195193	0.0308127	0.633482	0.0914695	-1.57858	OKAY
DLK1	C03	10.2827	10.3474	0.000802773	0.000767588	1.04584	0.70951	1.04584	OKAY
E2F1	C04	5.5152	5.1503	0.0218654	0.0281583	0.776519	0.493068	-1.2878	OKAY
EGFR	C05	4.6227	3.9632	0.0405908	0.0641149	0.633095	0.558178	-1.57954	OKAY
EGR1	C06	11.3771	9.09235	0.000375959	0.00183202	0.205215	0.476302	-4.87293	OKAY
ELK1	C07	7.24842	6.69463	0.0065767	0.00965418	0.681228	0.0818455	-1.46794	OKAY
ETS1	C08	11.2907	11.9609	0.000399176	0.000250851	1.59129	0.804332	1.59129	OKAY
ETS2	C09	4.97137	5.0852	0.0318763	0.029458	1.08209	0.68482	1.08209	OKAY
FOS	C10	10.3787	9.79071	0.000751102	0.00112902	0.665269	0.974688	-1.50315	OKAY
GRB2	C11	5.3377	4.84086	0.0247281	0.0348943	0.708657	0.127739	-1.41112	OKAY
HRAS	C12	5.22055	5.07905	0.0268199	0.0295838	0.906572	0.186797	-1.10306	OKAY
HSPA5	D01	7.20842	6.49663	0.0067616	0.0110744	0.610562	0.302543	-1.63783	OKAY
HSPB1	D02	4.44954	4.26688	0.0457674	0.0519447	0.881079	0.799931	-1.13497	OKAY
JUN	D03	4.12679	6.22258	0.0572418	0.0133911	4.27461	0.0125313	4.27461	OKAY
KRAS	D04	4.75344	4.2578	0.0370743	0.0522728	0.709247	0.252423	-1.40995	OKAY
KSR1	D05	6.45642	6.17696	0.0113874	0.0138213	0.823901	0.402458	-1.21374	OKAY
MAP2K1	D06	8.82179	8.75098	0.00220993	0.00232109	0.952105	0.583131	-1.0503	OKAY
LAMTOR3	D07	4.61449	4.26658	0.0408226	0.0519555	0.785723	0.262585	-1.27271	OKAY
MAP2K2	D08	3.91019	3.81858	0.0665145	0.070875	0.938477	0.747149	-1.06556	OKAY
MAP2K3	D09	4.81605	4.37726	0.0354996	0.0481185	0.737753	0.2036	-1.35547	OKAY
MAP2K4	D10	6.25094	5.52998	0.0131305	0.0216426	0.606695	0.0633432	-1.64827	OKAY
MAP2K5	D11	6.02937	5.7068	0.0153101	0.0191462	0.799642	0.213069	-1.25056	OKAY
MAP2K6	D12	5.64165	5.55906	0.0200306	0.0212107	0.944361	0.762835	-1.05892	OKAY
MAP2K7	E01	6.74487	6.526	0.00932378	0.0108512	0.859236	0.564555	-1.16382	OKAY
MAP3K1	E02	6.77195	6.85086	0.00915038	0.00866333	1.05622	0.781443	1.05622	OKAY
MAP3K2	E03	5.1034	5.09236	0.0290886	0.029312	0.992377	0.848502	-1.00768	OKAY
MAP3K3	E04	8.6571	8.06528	0.00247715	0.00373344	0.663504	0.21808	-1.50715	OKAY
MAP3K4	E05	6.50499	5.80278	0.0110104	0.0179139	0.614631	0.0989192	-1.62699	OKAY
MAP4K1	E06	12.7419	12.9661	0.000145982	0.000124971	1.16812	0.633791	1.16812	B
MAPK1	E07	3.43104	2.96455	0.0927161	0.12811	0.723723	0.178982	-1.38174	OKAY
MAPK10	E08	14.431	15.2529	4.52731e-05	2.56109e-05	1.76772	0.380234	1.76772	B
MAPK11	E09	10.9061	11.6191	0.000521106	0.000317902	1.6392	0.463028	1.6392	OKAY
MAPK12	E10	6.38917	6.0548	0.0119308	0.0150427	0.793129	0.469852	-1.26083	OKAY
MAPK13	E11	7.17974	7.13666	0.00689738	0.00710641	0.970585	0.663349	-1.03031	OKAY
MAPK14	E12	5.29775	4.75376	0.0254224	0.0370659	0.685871	0.107611	-1.458	OKAY
MAPK3	F01	6.04202	5.61518	0.0151765	0.0204015	0.743889	0.190758	-1.34429	OKAY
MAPK6	F02	2.78442	2.7417	0.145146	0.149509	0.970821	0.854545	-1.03006	OKAY
MAPK7	F03	7.27519	6.06645	0.00645581	0.0149217	0.432646	0.121025	-2.31136	OKAY
MAPK8	F04	5.78652	5.72465	0.0181169	0.0189108	0.958019	0.771763	-1.04382	OKAY
MAPK8IP2	F05	10.639	9.86978	0.000627099	0.00106881	0.586726	0.41716	-1.70437	OKAY
MAPK9	F06	4.50919	4.07238	0.0439137	0.0594417	0.738768	0.176058	-1.3536	OKAY
MAPKAPK2	F07	4.63962	4.10388	0.0401176	0.0581579	0.689805	0.261954	-1.44969	OKAY
MAPKAPK3	F08	5.28467	5.01826	0.025654	0.0308569	0.831388	0.390221	-1.20281	OKAY
MAX	F09	5.41164	5.0516	0.0234928	0.0301521	0.779143	0.369649	-1.28346	OKAY
MEF2C	F10	13.231	13.5714	0.000104008	8.21471e-05	1.26612	0.582509	1.26612	B
MKNK1	F11	7.4387	6.41596	0.00576404	0.0117112	0.492181	0.0128216	-2.03177	OKAY
MOS	F12	14.6101	15.2559	3.99872e-05	2.55574e-05	1.5646	0.374496	1.5646	B
MST1	G01	3.37127	3.16938	0.0966377	0.111153	0.869411	0.524949	-1.1502	OKAY
MYC	G02	2.20052	2.47945	0.217559	0.179313	1.21329	0.874175	1.21329	OKAY
NFATC4	G03	13.3407	12.203	9.63914e-05	0.000212101	0.45446	0.390815	-2.20041	B
NRAS	G04	3.94192	3.49185	0.0650675	0.0888893	0.732006	0.276638	-1.36611	OKAY
PAK1	G05	5.75394	5.70528	0.0185307	0.0191664	0.966836	0.995699	-1.0343	OKAY
PRDX6	G06	1.28127	1.15325	0.411433	0.449612	0.915084	0.656526	-1.0928	OKAY
RAC1	G07	1.62647	1.54646	0.32388	0.342348	0.946053	0.81814	-1.05702	OKAY
RAF1	G08	3.85885	3.39206	0.0689238	0.0952549	0.723573	0.222147	-1.38203	OKAY
RB1	G09	6.22239	5.8363	0.0133929	0.0175025	0.765201	0.520829	-1.30685	OKAY
SFN	G10	7.60267	6.16875	0.0051448	0.0139002	0.370123	0.237923	-2.7018	OKAY
SMAD4	G11	6.63562	4.44788	0.0100573	0.04582	0.219495	0.26241	-4.55591	OKAY
TP53	G12	6.44454	4.24011	0.0114816	0.0529174	0.216971	0.753937	-4.6089	OKAY
B2M	H01	-2.11026	-1.87587	4.3177	3.67023	1.17641	0.435231	1.17641	OKAY
HPRT1	H02	1.2608	1.28071	0.417312	0.411592	1.0139	0.976423	1.0139	OKAY
RPL13A	H03	-1.62025	-1.7093	3.07428	3.27003	0.940137	0.546984	-1.06367	OKAY
GAPDH	H04	5.09364	4.83438	0.0292862	0.0350515	0.835518	0.44579	-1.19686	OKAY
ACTB	H05	-2.62393	-2.52992	6.16427	5.7754	1.06733	0.714019	1.06733	OKAY

## Sheet: Table G
		>35 and (N/A or blank) to 35												>35 and (N/A or blank) to 35										Housekeeping Genes																						Normalized ΔCt (Ct(GOI) - Ave Ct (HKG))
Symbol	Well	Sorafenib (+)										Symbol	Well	Sorafenib (-)										Sorafenib (+)										Sorafenib (-)										Symbol	Well	Sorafenib (+)
		exp1	exp2	exp3	exp4	exp5	exp6	exp7	exp8	exp9	exp10			exp1	exp2	exp3	exp4	exp5	exp6	exp7	exp8	exp9	exp10	exp1	exp2	exp3	exp4	exp5	exp6	exp7	exp8	exp9	exp10	exp1	exp2	exp3	exp4	exp5	exp6	exp7	exp8	exp9	exp10			exp1	exp2	exp3	exp4
ARAF	A01	24.8418	24.0423	22.3659	22.9847	23.7383	23.1332					ARAF	A01	22.6873	23.4658	22.4782	24.0943	23.2176	23.0361					16.8143	16.0332	15.2482	15.8001	15.9992	16.1967					15.1263	15.778	15.2142	16.2762	16.6872	16.4578					ARAF	A01	5.50774	6.03972	5.17096	5.14586
ATF2	A02	22.6579	21.8984	22.1877	21.5418	20.8171	21.4368					ATF2	A02	20.9828	21.2518	22.0889	22.3027	20.3581	21.4744					20.4456	20.5672	18.1133	19.3184	19.3522	18.5214					19.0513	20.1548	18.0056	19.7004	19.3017	18.2654					ATF2	A02	3.32384	3.89582	4.99276	3.70296
BRAF	A03	26.0988	24.276	25.4811	25.4722	25.7103	25.0451					BRAF	A03	24.4219	23.8232	25.906	26.2209	25.2078	25.0139					17.6271	16.0869	15.5008	16.06	17.1541	16.6029					15.8095	15.7031	15.4151	16.2974	17.1064	16.2076					BRAF	A03	6.76474	6.27342	8.28616	7.63336
CCNA1	A04	35	34.0247	33.5218	35	32.3419	33.8478					CCNA1	A04	35	31.8554	31.4154	34.0513	35	35					25.4587	22.5118	21.6187	22.7652	23.6063	23.3544					23.6998	22.0757	21.2406	22.5706	23.5408	22.6737					CCNA1	A04	15.6659	16.0221	16.3269	17.1612
CCNA2	A05	21.9122	20.3675	20.4766	20.3608	21.6808	23.5084					CCNA2	A05	20.1397	20.3154	20.5708	21.192	21.5989	22.2802					16.3246	14.8138	15.4937	15.2505	15.9498	15.1773					15.507	14.6699	15.3909	15.1641	15.5041	15.3794					CCNA2	A05	2.57814	2.36492	3.28166	2.52196
CCNB1	A06	21.5807	20.7588	20.0693	20.0319	22.2771	22.7841					CCNB1	A06	19.6325	19.5505	19.632	20.059	21.4103	21.4676																									CCNB1	A06	2.24664	2.75622	2.87436	2.19306
CCNB2	A07	22.3651	21.0264	20.5153	21.0653	22.1762	24.0496					CCNB2	A07	20.8373	20.7964	20.4513	21.4379	21.4795	23.0302																									CCNB2	A07	3.03104	3.02382	3.32036	3.22646
CCND1	A08	24.5781	21.2608	22.2561	22.3828	24.0424	22.3782					CCND1	A08	20.4041	19.9575	22.2718	21.6458	23.485	21.9031																									CCND1	A08	5.24404	3.25822	5.06116	4.54396
CCND2	A09	35	24.0827	35	23.1723	31.8899	29.5829					CCND2	A09	35	23.0032	34.4867	22.4504	32.482	30.5321																									CCND2	A09	15.6659	6.08012	17.8051	5.33346
CCND3	A10	27.1021	24.2948	21.8615	24.2212	23.9928	23.4665					CCND3	A10	23.148	23.6681	21.567	24.8319	23.8053	23.0121																									CCND3	A10	7.76804	6.29222	4.66656	6.38236
CCNE1	A11	26.8216	24.6785	24.5203	22.2985	25.0094	25.8283					CCNE1	A11	22.1105	22.5834	23.3837	22.2499	23.7869	23.7208																									CCNE1	A11	7.48754	6.67592	7.32536	4.45966
CDC42	A12	22.1153	20.1018	20.9187	20.9475	21.1063	21.1553					CDC42	A12	19.4226	19.6859	20.7097	20.427	21.002	20.3883																									CDC42	A12	2.78124	2.09922	3.72376	3.10866
CDK2	B01	25.0012	23.0602	21.5189	22.7454	24.1121	24.2342					CDK2	B01	21.8734	22.36	21.3606	23.0888	23.355	23.3959																									CDK2	B01	5.66714	5.05762	4.32396	4.90656
CDK4	B02	21.5651	20.4639	20.4719	20.5484	21.0153	21.6507					CDK4	B02	19.9775	20.1351	20.537	21.0842	20.2215	21.2045																									CDK4	B02	2.23104	2.46132	3.27696	2.70956
CDK6	B03	24.6589	21.415	21.3414	21.2692	22.8198	24.1146					CDK6	B03	22.2584	20.4081	21.3059	21.1996	21.9664	23.7796																									CDK6	B03	5.32484	3.41242	4.14646	3.43036
CDKN1A	B04	26.6005	22.9953	20.5088	22.2263	26.7851	21.6523					CDKN1A	B04	22.7287	21.2009	19.8419	21.3185	24.8634	21.3521																									CDKN1A	B04	7.26644	4.99272	3.31386	4.38746
CDKN1B	B05	22.4175	20.2259	22.0066	21.2707	23.2278	22.3177					CDKN1B	B05	21.0241	20.345	21.6458	21.9389	21.8751	22.3376																									CDKN1B	B05	3.08344	2.22332	4.81166	3.43186
CDKN1C	B06	26.493	26.8813	20.4622	32.3399	21.1851	27.2408					CDKN1C	B06	25.2843	27.0177	19.8499	32.1308	18.3711	26.9003																									CDKN1C	B06	7.15894	8.87872	3.26726	14.5011
CDKN2A	B07	23.2058	26.6163	20.1065	23.6326	21.3169	23.1066					CDKN2A	B07	21.7176	26.6234	19.8556	23.1312	21.7624	23.1226																									CDKN2A	B07	3.87174	8.61372	2.91156	5.79376
CDKN2B	B08	28.4783	33.9786	24.4255	29.7161	26.1971	26.6714					CDKN2B	B08	24.213	31.823	22.3328	29.0024	26.3108	27.0528																									CDKN2B	B08	9.14424	15.976	7.23056	11.8773
CDKN2C	B09	26.8187	26.8925	22.2962	22.1585	28.4356	25.0444					CDKN2C	B09	24.487	26.0806	21.4394	21.2692	26.9733	23.4422					If no housekeeping gene is chosen, the normalization factor is zero (0).																				CDKN2C	B09	7.48464	8.88992	5.10126	4.31966
CDKN2D	B10	27.1887	26.2513	24.6959	24.1712	26.2976	25.5568					CDKN2D	B10	25.9966	26.201	24.7459	24.977	25.3967	25.5005					Average										Average										CDKN2D	B10	7.85464	8.24872	7.50096	6.33236
CHUK	B11	24.8457	24.7413	24.2336	20.8718	23.9248	23.2053					CHUK	B11	22.9178	24.1727	24.1587	23.5862	23.3229	23.1925					19.3341	18.0026	17.1949	17.8388	18.4123	17.9705	0	0	0	0	17.8388	17.6763	17.0533	18.0017	18.428	17.7968	0	0	0	0	CHUK	B11	5.51164	6.73872	7.03866	3.03296
COL1A1	B12	30.7572	27.6112	24.3818	30.9614	31.0983	31.5385					COL1A1	B12	28.4776	27.4706	23.8272	35	30.6843	30.4338																									COL1A1	B12	11.4231	9.60862	7.18686	13.1226
CREB1	C01	24.1132	24.3669	23.2168	23.0947	23.3999	22.4941					CREB1	C01	22.3839	23.0978	23.4718	23.2454	22.3062	23.0418																									CREB1	C01	4.77914	6.36432	6.02186	5.25586
CREBBP	C02	24.9402	24.0174	22.3064	23.521	24.0607	23.9813					CREBBP	C02	22.5077	22.2749	22.2862	24.1935	22.3203	23.3343																									CREBBP	C02	5.60614	6.01482	5.11146	5.68216
DLK1	C03	24.3921	33.3733	33.565	21.541	22.5782	35					DLK1	C03	22.588	33.365	34.4516	21.2171	22.2575	35																									DLK1	C03	5.05804	15.3707	16.3701	3.70216
E2F1	C04	23.6527	24.0421	22.8517	22.6323	23.9943	24.6714					E2F1	C04	21.1843	23.1406	22.9999	23.7677	23.1979	23.4063																									E2F1	C04	4.31864	6.03952	5.65676	4.79346
EGFR	C05	22.8857	24.3412	21.1767	25.0583	22.803	20.2246					EGFR	C05	20.806	23.2906	20.7592	24.3611	21.2775	20.0797																									EGFR	C05	3.55164	6.33862	3.98176	7.21946
EGR1	C06	34.2823	29.8595	30.8093	28.278	28.3377	25.4493					EGR1	C06	27.8876	26.0702	26.5572	26.6508	27.0042	27.179																									EGR1	C06	14.9482	11.8569	13.6144	10.4392
ELK1	C07	26.0836	25.296	24.1222	25.7729	25.5716	25.3975					ELK1	C07	23.6873	24.3838	23.6213	26.2334	24.5982	24.4387																									ELK1	C07	6.74954	7.29342	6.92726	7.93406
ETS1	C08	35	27.5405	26.2644	30.6699	29.7902	27.2324					ETS1	C08	35	27.2372	25.9098	31.1251	31.3831	27.905																									ETS1	C08	15.6659	9.53792	9.06946	12.8311
ETS2	C09	24.2262	25.5193	20.7698	23.3417	23.3692	21.3553					ETS2	C09	22.7727	25.039	20.7612	23.406	23.4124	21.9148																									ETS2	C09	4.89214	7.51672	3.57486	5.50286
FOS	C10	32.1663	26.9818	27.44	29.0385	30.0509	25.348					FOS	C10	28.1583	26.6439	25.0856	28.448	30.3815	26.8219																									FOS	C10	12.8322	8.97922	10.2451	11.1997
GRB2	C11	24.306	23.9119	22.8928	22.4875	24.0559	23.1254					GRB2	C11	22.0976	22.4081	22.7572	23.0436	22.6294	22.9042																									GRB2	C11	4.97194	5.90932	5.69786	4.64866
HRAS	C12	24.4742	23.0328	22.6653	23.1009	23.5754	23.228					HRAS	C12	22.6881	22.7217	22.2917	23.0811	23.3022	23.1844																									HRAS	C12	5.14014	5.03022	5.47036	5.26206
HSPA5	D01	25.3368	25.0433	25.5272	26.2192	24.6004	25.2769					HSPA5	D01	23.6989	24.0034	24.4957	25.2746	22.9946	25.3075																									HSPA5	D01	6.00274	7.04072	8.33226	8.38036
HSPB1	D02	24.453	21.308	21.6246	21.8637	22.7155	23.4857					HSPB1	D02	21.6216	21.3064	21.0794	22.4619	22.8662	23.0607																									HSPB1	D02	5.11894	3.30542	4.42966	4.02486
JUN	D03	24.2739	21.5308	24.0452	21.019	21.5769	21.0682					JUN	D03	22.7129	24.3123	24.1308	24.8761	23.0919	25.0064																									JUN	D03	4.93984	3.52822	6.85026	3.18016
KRAS	D04	23.0252	22.235	23.2226	22.1589	23.3755	23.2567					KRAS	D04	21.1208	20.866	22.8012	22.5696	21.7059	23.2782																									KRAS	D04	3.69114	4.23242	6.02766	4.32006
KSR1	D05	24.9898	24.5375	25.1852	23.3784	25.1432	24.2577					KSR1	D05	23.2726	23.1759	25.3544	23.7178	23.656	24.68																									KSR1	D05	5.65574	6.53492	7.99026	5.53956
MAP2K1	D06	27.32	26.4156	26.2886	26.1921	27.0721	28.3956					MAP2K1	D06	25.8691	25.2997	26.8036	26.8926	25.9572	28.4786																									MAP2K1	D06	7.98594	8.41302	9.09366	8.35326
LAMTOR3	D07	23.2463	23.0007	22.01	22.6756	22.964	22.5436					LAMTOR3	D07	21.1275	22.4814	21.354	22.6946	22.4483	22.2886																									LAMTOR3	D07	3.91224	4.99812	4.81506	4.83676
MAP2K2	D08	24.3992	21.4929	22.0589	21.9979	21.0605	21.205					MAP2K2	D08	22.2998	20.9351	21.7806	23.0012	20.5388	21.1509																									MAP2K2	D08	5.06514	3.49032	4.86396	4.15906
MAP2K3	D09	24.0128	22.9644	22.1076	22.1214	23.7315	22.7119					MAP2K3	D09	21.662	22.303	21.8925	21.2299	23.1778	22.7933																									MAP2K3	D09	4.67874	4.96182	4.91266	4.28256
MAP2K4	D10	25.5242	23.6908	24.4512	24.026	24.4213	24.1454					MAP2K4	D10	23.2808	22.4884	23.8001	23.7984	23.1116	23.4955																									MAP2K4	D10	6.19014	5.68822	7.25626	6.18716
MAP2K5	D11	25.5151	24.1018	23.3575	23.9065	24.6328	23.4158					MAP2K5	D11	23.7734	23.2827	23.0782	24.0458	23.2978	23.5578																									MAP2K5	D11	6.18104	6.09922	6.16256	6.06766
MAP2K6	D12	25.0469	24.7427	21.3578	23.7567	24.2694	23.4297					MAP2K6	D12	23.2106	24.1642	21.6171	24.6309	22.4983	24.0282																									MAP2K6	D12	5.71284	6.74012	4.16286	5.91786
MAP2K7	E01	25.4195	25.1078	24.5579	25.2713	23.6594	25.2066					MAP2K7	E01	23.8819	24.2022	24.5021	25.6821	22.6651	25.0175																									MAP2K7	E01	6.08544	7.10522	7.36296	7.43246
MAP3K1	E02	25.3844	25.1365	25.0708	23.2851	25.587	24.9212					MAP3K1	E02	24.0937	24.0998	25.3655	24.0879	25.0586	25.1946																									MAP3K1	E02	6.05034	7.13392	7.87586	5.44626
MAP3K2	E03	24.2645	24.2523	21.6179	23.0281	24.0485	22.1624					MAP3K2	E03	22.7176	23.2219	21.9102	23.9873	23.133	22.3791																									MAP3K2	E03	4.93044	6.24972	4.42296	5.18926
MAP3K3	E04	28.4438	27.2263	25.6949	25.1762	27.1675	26.9872					MAP3K3	E04	25.7052	26.0599	25.374	26.3924	26.018	25.6371																									MAP3K3	E04	9.10974	9.22372	8.49996	7.33736
MAP3K4	E05	26.0018	24.651	24.3842	23.3346	25.705	23.7066					MAP3K4	E05	23.5844	23.1791	24.1405	23.6309	23.6185	23.4582																									MAP3K4	E05	6.66774	6.64842	7.18926	5.49576
MAP4K1	E06	34.4111	30.4627	30.4125	28.489	31.52	29.9095					MAP4K1	E06	30.0486	29.2399	30.0926	33.9286	31.1086	30.1733																									MAP4K1	E06	15.077	12.4601	13.2176	10.6502
MAPK1	E07	21.9597	21.7971	21.5273	21.0766	21.9358	21.043					MAPK1	E07	20.079	20.811	21.3961	21.0746	20.7831	20.4384																									MAPK1	E07	2.62564	3.79452	4.33236	3.23776
MAPK10	E08	33.4577	32.4491	31.7093	27.7231	35	35					MAPK10	E08	31.1674	31.2526	30.8922	35	35	35																									MAPK10	E08	14.1236	14.4465	14.5144	9.88426
MAPK11	E09	30.493	31.5538	28.0301	26.8516	29.7407	27.5209					MAPK11	E09	27.7869	30.9856	28.2417	32.5105	29.3278	27.6572																									MAPK11	E09	11.1589	13.5512	10.8352	9.01276
MAPK12	E10	24.0992	23.6324	25.3434	26.1243	24.188	23.701					MAPK12	E10	21.8689	23.0704	25.0799	26.3353	23.1351	23.6341																									MAPK12	E10	4.76514	5.62982	8.14846	8.28546
MAPK13	E11	25.119	23.5098	29.0493	23.2778	21.9149	28.9609					MAPK13	E11	23.9979	22.8119	28.2104	23.104	21.1361	30.3546																									MAPK13	E11	5.78494	5.50722	11.8544	5.43896
MAPK14	E12	24.3065	23.1668	23.3873	23.2792	23.3927	23.0073					MAPK14	E12	22.3639	22.351	23.1148	22.6429	22.1982	22.6467																									MAPK14	E12	4.97244	5.16422	6.19236	5.44036
MAPK3	F01	25.3555	24.0285	23.6124	24.6527	23.9678	23.3885					MAPK3	F01	22.7892	23.0774	23.3874	25.1565	23.0597	23.0158																									MAPK3	F01	6.02144	6.02592	6.41746	6.81386
MAPK6	F02	21.6066	21.402	21.0211	20.3435	21.1325	19.9541					MAPK6	F02	20.0737	20.5682	20.9702	21.1033	20.1132	20.4165																									MAPK6	F02	2.27254	3.39942	3.82616	2.50466
MAPK7	F03	25.1641	26.4916	24.6174	26.8468	24.4618	24.8227					MAPK7	F03	22.9081	24.0898	23.3541	24.8428	23.3696	24.6292																									MAPK7	F03	5.83004	8.48902	7.42246	9.00796
MAPK8	F04	24.1894	23.8241	24.0522	23.1339	24.1084	24.1644					MAPK8	F04	22.6888	22.9326	23.9497	23.5235	23.5357	24.5125																									MAPK8	F04	4.85534	5.82152	6.85726	5.29506
MAPK8IP2	F05	27.3832	28.5942	30.3731	31.1064	29.2066	25.9239					MAPK8IP2	F05	25.39	27.3235	29.5955	31.6527	27.1098	24.9421																									MAPK8IP2	F05	8.04914	10.5916	13.1782	13.2676
MAPK9	F06	23.7599	22.7938	22.1651	21.94	23.4927	21.6569					MAPK9	F06	21.4612	22.0834	21.9357	21.7593	22.2875	21.7021																									MAPK9	F06	4.42584	4.79122	4.97016	4.10116
MAPKAPK2	F07	23.0331	23.013	21.9463	22.5826	23.3875	22.6285					MAPKAPK2	F07	20.4355	22.1133	21.5253	22.6942	22.4411	22.2088																									MAPKAPK2	F07	3.69904	5.01042	4.75136	4.74376
MAPKAPK3	F08	25.0597	23.362	22.8564	22.3906	23.2607	23.5319					MAPKAPK3	F08	22.7093	23.1546	22.8026	22.5093	22.5677	23.161																									MAPKAPK3	F08	5.72564	5.35942	5.66146	4.55176
MAX	F09	24.9901	23.6996	22.6312	23.9159	23.1367	22.8496					MAX	F09	22.7606	23.0806	22.3949	23.6867	22.0285	23.1532																									MAX	F09	5.65604	5.69702	5.43626	6.07706
MEF2C	F10	28.6587	35	32.4118	30.9069	28.884	32.278					MEF2C	F10	26.1744	35	30.75	35	28.1365	33.1626																									MEF2C	F10	9.32464	16.9974	15.2169	13.0681
MKNK1	F11	26.4274	25.4379	24.7949	26.4725	25.393	24.8598					MKNK1	F11	23.897	24.2469	24.0784	24.5085	24.075	24.4849																									MKNK1	F11	7.09334	7.43532	7.59996	8.63366
MOS	F12	34.0386	33.9526	32.6164	35	31.368	29.4383					MOS	F12	32.5048	34.7961	33.2742	31.4683	35	31.2869																									MOS	F12	14.7045	15.95	15.4215	17.1612
MST1	G01	22.8151	20.8631	25.4642	19.1679	20.3515	20.3191					MST1	G01	22.0558	20.131	25.0698	19.1641	18.7839	20.6066																									MST1	G01	3.48104	2.86052	8.26926	1.32906
MYC	G02	21.148	22.4305	18.0756	20.0611	19.412	20.8292					MYC	G02	21.1971	19.8203	18.445	20.02	19.0895	23.0997																									MYC	G02	1.81394	4.42792	0.88066	2.22226
NFATC4	G03	31.2722	33.7883	30.689	33.3821	28.2768	31.3893					NFATC4	G03	29.9731	30.6253	29.9498	33.5473	25.3668	30.5504																									NFATC4	G03	11.9381	15.7857	13.4941	15.5433
NRAS	G04	22.4945	21.8011	22.4171	22.3068	22.3461	21.0392					NRAS	G04	20.2715	21.0044	22.1641	22.2873	21.4104	20.6083																									NRAS	G04	3.16044	3.79852	5.22216	4.46796
PAK1	G05	24.2565	23.091	24.0277	26.416	23.7515	21.7342					PAK1	G05	23.0914	22.1967	24.3586	26.2611	23.0352	22.0836																									PAK1	G05	4.92244	5.08842	6.83276	8.57716
PRDX6	G06	20.5662	18.8114	19.0338	18.6698	19.2984	20.0613					PRDX6	G06	18.9022	18.3966	18.9081	18.7755	19.0605	19.6715																									PRDX6	G06	1.23214	0.80882	1.83886	0.83096
RAC1	G07	19.9853	20.061	19.5595	20.0579	19.087	19.7614					RAC1	G07	18.4059	19.6894	19.321	19.8615	18.8177	19.9782																									RAC1	G07	0.65124	2.05842	2.36456	2.21906
RAF1	G08	22.4269	22.5225	21.5334	21.6316	22.0138	21.7782					RAF1	G08	20.4104	21.5051	21.152	22.0335	20.7725	21.2738																									RAF1	G08	3.09284	4.51992	4.33846	3.79276
RB1	G09	24.1012	23.7153	23.4633	23.5609	28.2453	23.0016					RB1	G09	22.0967	22.8554	23.1071	23.0089	27.6927	23.0519																									RB1	G09	4.76714	5.71272	6.26836	5.72206
SFN	G10	27.3301	24.0056	21.5672	24.2209	28.1863	29.0592					SFN	G10	23.4982	22.492	20.023	22.3493	26.4521	28.9928																									SFN	G10	7.99604	6.00302	4.37226	6.38206
SMAD4	G11	23.9447	22.5204	21.513	35	23.1766	22.4123					SMAD4	G11	22.4366	21.803	21.3246	22.8131	22.2386	22.8663																									SMAD4	G11	4.61064	4.51782	4.31806	17.1612
TP53	G12	22.1337	21.844	20.8695	35	24.7394	22.8339					TP53	G12	20.6957	21.1293	20.9812	22.2421	23.9962	23.1911																									TP53	G12	2.79964	3.84142	3.67456	17.1612
B2M	H01	16.8143	16.0332	15.2482	15.8001	15.9992	16.1967					B2M	H01	15.1263	15.778	15.2142	16.2762	16.6872	16.4578																									B2M	H01	-2.51976	-1.96938	-1.94674	-2.03874
HPRT1	H02	20.4456	20.5672	18.1133	19.3184	19.3522	18.5214					HPRT1	H02	19.0513	20.1548	18.0056	19.7004	19.3017	18.2654																									HPRT1	H02	1.11154	2.56462	0.91836	1.47956
RPL13A	H03	17.6271	16.0869	15.5008	16.06	17.1541	16.6029					RPL13A	H03	15.8095	15.7031	15.4151	16.2974	17.1064	16.2076																									RPL13A	H03	-1.70696	-1.91568	-1.69414	-1.77884
GAPDH	H04	25.4587	22.5118	21.6187	22.7652	23.6063	23.3544					GAPDH	H04	23.6998	22.0757	21.2406	22.5706	23.5408	22.6737																									GAPDH	H04	6.12464	4.50922	4.42376	4.92636
ACTB	H05	16.3246	14.8138	15.4937	15.2505	15.9498	15.1773					ACTB	H05	15.507	14.6699	15.3909	15.1641	15.5041	15.3794																									ACTB	H05	-3.00946	-3.18878	-1.70124	-2.58834
HGDC	H06	35	35	35	35	35	35					HGDC	H06	35	35	35	35	35	35																									HGDC	H06	15.6659	16.9974	17.8051	17.1612
RTC	H07	20.7366	21.0991	21.0086	22.9551	21.1581	20.8914					RTC	H07	21.036	21.207	21.0954	21.8045	20.8571	20.8798																									RTC	H07	1.40254	3.09652	3.81366	5.11626
RTC	H08	20.8329	21.0975	20.9509	22.2384	21.1054	20.9427					RTC	H08	21.1626	21.2342	21.1394	21.7002	20.9445	20.8628																									RTC	H08	1.49884	3.09492	3.75596	4.39956
RTC	H09	21.0742	21.1817	20.954	22.3411	21.1612	20.9305					RTC	H09	21.104	21.1946	21.0983	21.6836	20.8453	20.9735																									RTC	H09	1.74014	3.17912	3.75906	4.50226
PPC	H10	17.4639	17.2893	17.3379	17.3294	17.3391	17.3609					PPC	H10	17.3072	17.3469	17.3017	17.3112	17.2845	17.2124																									PPC	H10	-1.87016	-0.71328	0.14296	-0.50944
PPC	H11	17.4613	17.3222	17.3123	17.2486	17.2657	17.3711					PPC	H11	17.2276	17.4065	17.2873	17.3074	17.235	17.1948																									PPC	H11	-1.87276	-0.68038	0.11736	-0.59024
PPC	H12	17.5571	17.2638	17.2962	17.313	17.3948	17.4895					PPC	H12	17.3371	17.3686	17.3091	17.284	17.2583	17.1708																									PPC	H12	-1.77696	-0.73878	0.10126	-0.52584
[truncated: 36 more columns]
